# Supplementary material for: High Serum β-Lactams Specific/Total IgE Ratio Is Associated with Immediate Reactions to β-Lactams Antibiotics
Source: PLoS One. 2015 Apr 16;10(4):e0121857. doi: 10.1371/journal.pone.0121857 (PMC4399843; doi:10.1371/journal.pone.0121857)
Supplement: S1 Data — (XLS) [file pone.0121857.s001.xls]

## Sheet: Sheet1
rist	peng	penv	amp	amox	sum	ratio	reactivity	id
4434	0.2	0.25	0.82	0.25	1.52	0.000342806	NON-REACTIVE	83
3560	0.33	1.8	0.61	0.51	3.25	0.000912921	NON-REACTIVE	84
5000	0.96	4	1.2	0.97	7.13	0.001426	NON-REACTIVE	85
5000	0.8	1.27	0.76	0.67	3.5	0.0007	NON-REACTIVE	86
5000	0.6	0.3	0.9	0.16	1.96	0.000392	NON-REACTIVE	87
1900	0.49	0.65	0.37	0.45	1.96	0.00103158	NON-REACTIVE	88
5000	0.56	0.82	0.65	0.57	2.6	0.00052	NON-REACTIVE	89
1695	0.37	0.65		0.37	1.39	0.000820059	NON-REACTIVE	90
2072	0.39	0.78	0.41	0.39	1.97	0.000950772	NON-REACTIVE	91
1500	0.45	0.96	0.33	0.43	2.17	0.00144667	NON-REACTIVE	92
3798	0.58	0.94	0.74	0.17	2.43	0.00063981	NON-REACTIVE	93
506	0.14	0.96	0.16	0.3	1.56	0.003083	NON-REACTIVE	94
3379	0.4	0.63	0.48	0.49	2	0.000591891	NON-REACTIVE	95
1201		0.52			0.52	0.000432973	NON-REACTIVE	96
626	0.43	0.68	0.4	0.56	2.07	0.00330671	NON-REACTIVE	97
4242	0.52	1.63	0.68	0.57	3.4	0.000801509	NON-REACTIVE	98
5000	0.48	1.32	0.65	0.41	2.86	0.000572	NON-REACTIVE	99
5000	1.95	4.3	3.89	1.62	11.76	0.002352	NON-REACTIVE	100
1059	0.3	0.42	0.41	0.45	1.58	0.00149197	NON-REACTIVE	101
1034	0.47	0.52	0.31	0.3	1.6	0.00154739	NON-REACTIVE	102
1110	0.23	0.42	0.4	0.37	1.42	0.00127928	NON-REACTIVE	103
198			0.59		0.59	0.0029798	NON-REACTIVE	104
4629	0.15	0.11	1.31	0.26	1.83	0.000395334	NON-REACTIVE	105
1116	0.24	0.46	0.36	0.36	1.42	0.0012724	NON-REACTIVE	106
678	0.13	0.46	0.18	0.22	0.99	0.00146018	NON-REACTIVE	107
192		0.13	0.12	0.15	0.4	0.00208333	NON-REACTIVE	108
402		0.24	0.19	0.29	0.72	0.00179104	NON-REACTIVE	109
920	0.25	0.45	0.25	0.46	1.41	0.00153261	NON-REACTIVE	110
273		0.19	0.13	0.17	0.49	0.00179487	NON-REACTIVE	111
1329	0.17	0.5	0.3	0.4	1.37	0.00103085	NON-REACTIVE	112
626	0.16		0.16	0.16	0.48	0.000766773	NON-REACTIVE	113
259					0	0	NON-REACTIVE	114
22					0	0	NON-REACTIVE	115
1156	0.32	0.38	0.37	0.39	1.46	0.00126298	NON-REACTIVE	116
202			0.12	0.19	0.31	0.00153465	NON-REACTIVE	117
315	0.13			0.23	0.36	0.00114286	NON-REACTIVE	118
198					0	0	NON-REACTIVE	119
15.5					0	0	NON-REACTIVE	120
743	0.1	0.12	0.27		0.49	0.000659489	NON-REACTIVE	121
68.8					0	0	NON-REACTIVE	122
33.8					0	0	NON-REACTIVE	123
277			0.13		0.13	0.000469314	NON-REACTIVE	124
152					0	0	NON-REACTIVE	125
21.7					0	0	NON-REACTIVE	126
81.1					0	0	NON-REACTIVE	127
77.4					0	0	NON-REACTIVE	128
10.2					0	0	NON-REACTIVE	129
103					0	0	NON-REACTIVE	130
18.1					0	0	NON-REACTIVE	131
58					0	0	NON-REACTIVE	132
30.3					0	0	NON-REACTIVE	133
15					0	0	NON-REACTIVE	134
699			0.21		0.21	0.000300429	NON-REACTIVE	135
383			0.14		0.14	0.000365535	NON-REACTIVE	136
303			0.15		0.15	0.00049505	NON-REACTIVE	137
52.1					0	0	NON-REACTIVE	138
2148	0.13	0.55	0.55		1.23	0.000572626	NON-REACTIVE	139
11.2					0	0	NON-REACTIVE	140
24.9					0	0	NON-REACTIVE	141
29.7					0	0	NON-REACTIVE	142
32.3					0	0	NON-REACTIVE	143
171					0	0	NON-REACTIVE	144
55					0	0	NON-REACTIVE	145
312			0.12		0.12	0.000384615	NON-REACTIVE	146
316			0.14	0.18	0.32	0.00101266	NON-REACTIVE	147
487			0.16		0.16	0.000328542	NON-REACTIVE	148
155					0	0	NON-REACTIVE	149
118					0	0	NON-REACTIVE	150
138					0	0	NON-REACTIVE	151
448			0.18		0.18	0.000401786	NON-REACTIVE	152
430			0.12		0.12	0.00027907	NON-REACTIVE	153
63.1					0	0	NON-REACTIVE	154
215			0.13		0.13	0.000604651	NON-REACTIVE	155
965		0.13	0.31		0.44	0.000455959	NON-REACTIVE	156
106					0	0	NON-REACTIVE	157
112					0	0	NON-REACTIVE	158
488			0.13		0.13	0.000266393	NON-REACTIVE	159
820			0.24		0.24	0.000292683	NON-REACTIVE	160
180					0	0	NON-REACTIVE	161
73.1					0	0	NON-REACTIVE	162
111					0	0	NON-REACTIVE	163
221					0	0	NON-REACTIVE	164
1254			0.34	0.12	0.46	0.000366826	NON-REACTIVE	165
181					0	0	NON-REACTIVE	166
153					0	0	NON-REACTIVE	167
295			0.11		0.11	0.000372881	NON-REACTIVE	168
115					0	0	NON-REACTIVE	169
86					0	0	NON-REACTIVE	170
47.5					0	0	NON-REACTIVE	171
350			0.21	0.13	0.34	0.000971429	NON-REACTIVE	172
89.3					0	0	NON-REACTIVE	173
73.5					0	0	NON-REACTIVE	174
194					0	0	NON-REACTIVE	175
125					0	0	NON-REACTIVE	176
310			0.13		0.13	0.000419355	NON-REACTIVE	177
21.7					0	0	NON-REACTIVE	178
51.4					0	0	NON-REACTIVE	179
57.8					0	0	NON-REACTIVE	180
74					0	0	NON-REACTIVE	181
26.9					0	0	NON-REACTIVE	182
115					0	0	NON-REACTIVE	183
45.2					0	0	NON-REACTIVE	184
27.2					0	0	NON-REACTIVE	185
24.5					0	0	NON-REACTIVE	186
3.35					0	0	NON-REACTIVE	187
5.53					0	0	NON-REACTIVE	188
37.7					0	0	NON-REACTIVE	189
13.4					0	0	NON-REACTIVE	190
20.7					0	0	NON-REACTIVE	191
33.4					0	0	NON-REACTIVE	192
2					0	0	NON-REACTIVE	193
86.1					0	0	NON-REACTIVE	194
40.5					0	0	NON-REACTIVE	195
46.3					0	0	NON-REACTIVE	196
10.5					0	0	NON-REACTIVE	197
909		0.1	0.29	0.1	0.49	0.000539054	NON-REACTIVE	198
68.3					0	0	NON-REACTIVE	199
3906	0.3	0.48	0.48	0.37	1.63	0.000417307	NON-REACTIVE	200
563	0.51	0.79	0.51	0.37	2.18	0.00387211	NON-REACTIVE	201
1068			0.18		0.18	0.000168539	NON-REACTIVE	202
879	0.48	0.4	0.39	0.12	1.39	0.00158134	NON-REACTIVE	203
2027	0.19	0.15	0.26	0.2	0.8	0.000394672	NON-REACTIVE	204
113		0.12		0.12	0.24	0.00212389	REACTIVE	1
1265	1.47	1.5	1.78	0.17	4.92	0.00388933	REACTIVE	2
1049		0.17	0.26		0.43	0.000409914	REACTIVE	3
982			0.4		0.4	0.000407332	REACTIVE	4
823		0.18	0.2		0.38	0.000461725	REACTIVE	5
553			0.16	2.2	2.36	0.00426763	REACTIVE	6
53.9	2.61			0.38	2.99	0.0554731	REACTIVE	7
187	0.13	0.19	3.86	0.2	4.38	0.0234225	REACTIVE	8
1054			0.33	0.13	0.46	0.000436433	REACTIVE	9
918			0.16	0.11	0.27	0.000294118	REACTIVE	10
526				2.31	2.31	0.00439163	REACTIVE	11
16.8					0	0	REACTIVE	12
31					0	0	REACTIVE	13
9.78				0.38	0.0263889	0.00269825	REACTIVE	14
42					0	0	REACTIVE	15
43			0.12		0.00833333	0.000193798	REACTIVE	16
674	0.12	0.12	0.14		0.138056	0.00020483	REACTIVE	17
257	12.08	12	0.87	0.18	13.3881	0.0520936	REACTIVE	18
106					0	0	REACTIVE	19
59.6					0	0	REACTIVE	20
477	17.6	13.6	7.59	9.86	48.65	0.101992	REACTIVE	21
5.24					0	0	REACTIVE	22
60					0	0	REACTIVE	23
45.6	0.14	0.13	0.11		0.38	0.00833333	REACTIVE	24
328	16.4	0.49	11.6	5.46	33.95	0.103506	REACTIVE	25
166	0.21	0.19	0.2	0.48	1.08	0.00650602	REACTIVE	26
79.7					0	0	REACTIVE	27
95.1	0.13	0.19	0.1	0.39	0.81	0.00851735	REACTIVE	28
62.4					0	0	REACTIVE	29
186	0.66	1.63	1.27	0.25	3.81	0.0204839	REACTIVE	30
14.8			0.25	0.18	0.43	0.0290541	REACTIVE	31
44.5					0	0	REACTIVE	32
76.8					0	0	REACTIVE	33
91.3					0	0	REACTIVE	34
110					0	0	REACTIVE	35
137					0	0	REACTIVE	36
168		0.22	0.21	0.41	0.84	0.005	REACTIVE	37
232			0.12		0.12	0.000517241	REACTIVE	38
243			0.14		0.14	0.000576132	REACTIVE	39
255		2.18	0.13		2.31	0.00905882	REACTIVE	40
344		0.09	0.12		0.21	0.000610465	REACTIVE	41
641		0.14	0.3		0.44	0.000686427	REACTIVE	42
697		0.12	0.13		0.25	0.00035868	REACTIVE	43
757	0.23	0.59	0.95	0.53	2.3	0.00303831	REACTIVE	44
766	0.1	0.53	0.28	0.34	1.25	0.00163185	REACTIVE	45
838	1.47	1.25	0.41		3.13	0.00373508	REACTIVE	46
1176		0.12	0.3		0.42	0.000357143	REACTIVE	47
1220	0.89	1.33	0.63	0.53	3.38	0.00277049	REACTIVE	48
2207	0.1		0.51	0.28	0.89	0.000403262	REACTIVE	49
2371	0.17	0.31	0.62		1.1	0.000463939	REACTIVE	50
3814	0.34	0.69	1.87	0.65	3.55	0.000930781	REACTIVE	51
80	0.86	1.9	1.6	0.8	5.16	0.0645	REACTIVE	52
224					0	0	REACTIVE	53
152	0.19	0.73	0.24		1.16	0.00763158	REACTIVE	54
47.6				0.12	0.12	0.00252101	REACTIVE	55
75.1		0.17		0.15	0.32	0.00426099	REACTIVE	56
12.2					0	0	REACTIVE	57
44.5					0	0	REACTIVE	58
434		0.18			0.18	0.000414747	REACTIVE	59
1161			0.22		0.22	0.000189492	REACTIVE	60
945			0.26		0.26	0.000275132	REACTIVE	61
1793		0.18	0.32	0.15	0.65	0.000362521	REACTIVE	62
984			0.21		0.21	0.000213415	REACTIVE	63
126	0.28	0.25	0.46	0.11	1.1	0.00873016	REACTIVE	64
82.9		0.11			0.11	0.0013269	REACTIVE	65
50.6	0.11	0.78			0.89	0.0175889	REACTIVE	66
428			0.11		0.11	0.000257009	REACTIVE	67
71.8					0	0	REACTIVE	68
46.5		0.14	0.13	0.11	0.38	0.00817204	REACTIVE	69
43	0.82	0.55	0.59	0.33	2.29	0.0532558	REACTIVE	70
117	1.68	3.08	1.77	1.58	8.11	0.0693162	REACTIVE	71
389	7.46	8.79	6.03	9.92	32.2	0.0827764	REACTIVE	72
237		0.11			0.11	0.000464135	REACTIVE	73
71		0.28			0.28	0.00394366	REACTIVE	74
76.6			0.24		0.24	0.00313316	REACTIVE	75
126	0.28	0.25	0.46	0.11	1.1	0.00873016	REACTIVE	76
1467	0.1		0.23	0.11	0.44	0.000299932	REACTIVE	77
94.9	0.57		0.18		0.75	0.00790306	REACTIVE	78
152	0.19	0.73	0.24		1.16	0.00763158	REACTIVE	79
36.4	0.02	0.01		0.26	0.29	0.00796703	REACTIVE	80
25.3	2.45	0.71	5.89	5.82	14.87	0.587747	REACTIVE	81
434		0.18	0.09		0.27	0.00062212	REACTIVE	82
37							REACTIVE	205
87.3		0.14	0.22				REACTIVE	206
285	0.16		0.13				REACTIVE	207
33.6	0.24	0.24	0.9	0.11			REACTIVE	208
47.4							REACTIVE	209
122	0.11	0.18	0.2	0.12			REACTIVE	210
32.3	0.56	0.62	0.59	0.52			REACTIVE	211
79							REACTIVE	212
33.8							REACTIVE	213
60	0.2	0.1	0.24	0.18			REACTIVE	214
137	0.51	0.4	0.25	0.14			REACTIVE	215
32.7	0.35		0.22	0.15			REACTIVE	216
1439		0.11	0.34	0.13			REACTIVE	217
16.5			0.11	0.35			REACTIVE	218
479		0.27	0.14				REACTIVE	219
24.2							REACTIVE	220
337	41.1	2.76	4.93	1.13			REACTIVE	221
308			22.2	6.61			REACTIVE	222
110	0.27	0.23	0.39	0.15			REACTIVE	223
252		0.1	0.35				REACTIVE	224
66.6			0.24	0.3			REACTIVE	225
95.1							REACTIVE	226
912	0.12	0.16	0.44	0.1			REACTIVE	227
159							REACTIVE	228
850	0.12	0.1	0.36				REACTIVE	229
321			0.14				REACTIVE	230
54.9							REACTIVE	231
41.3	0.69		0.59	0.21			REACTIVE	232
82.4	0.34						REACTIVE	233
171	1.64	1.57	0.87	0.11			REACTIVE	234
46.5							REACTIVE	235
29.7			0.1				REACTIVE	236
586	0.12	0.18	0.13	0.1			REACTIVE	237
13.4							REACTIVE	238
58.9							REACTIVE	239
288	1.48	1.37	1.44	1.04			REACTIVE	240
54.9	0.6	1.33	0.49				REACTIVE	241
288			0.11				REACTIVE	242
23.2							REACTIVE	243
92.5							REACTIVE	244
45.5	0.1	0.13	0.13				REACTIVE	245
111	0.1	0.11	0.19	0.21			REACTIVE	246
25.9							REACTIVE	247
204							REACTIVE	248
76.3		0.11	0.1				REACTIVE	249
165	16.8	15.7	12.2	6.14			REACTIVE	250
11.9	10.5	9.22	0.21				REACTIVE	251
333							REACTIVE	252
3377	1.01	1.16	1.45	0.7			REACTIVE	253
52.4				0.24			REACTIVE	254
372	0.71	0.51	0.37	0.37			REACTIVE	255
88							REACTIVE	256
145	0.36	0.38	0.27	0.13			REACTIVE	257
36.2							REACTIVE	258
96							REACTIVE	259
2417	40.1	39.2	3.39	0.32			REACTIVE	260
241		0.13	0.12				REACTIVE	261
153				0.52			REACTIVE	262
97.2			0.15	0.31			REACTIVE	263
140	2.99	3.5	2.64	3.59			REACTIVE	264
91.4		0.57	0.14	0.25			REACTIVE	265
68.1							REACTIVE	266
2633	0.13	0.58	0.23	0.26			REACTIVE	267
39.4							REACTIVE	268
9.7							REACTIVE	269
164							REACTIVE	270
130							REACTIVE	271
144							REACTIVE	272
10.7							REACTIVE	273
104			0.15	5.8			REACTIVE	274
168							REACTIVE	275
453				2.31			REACTIVE	276
59.6							REACTIVE	277
107.9	4.74	4.68	2.78	4.35			REACTIVE	278
165							REACTIVE	279
250							REACTIVE	280
29.1							REACTIVE	281
445		0.18	0.64				REACTIVE	282
12.2			0.14				REACTIVE	283
90			0.13	0.2			REACTIVE	284
43.8							REACTIVE	285
35.6							REACTIVE	286
96.1							REACTIVE	287
37.4							REACTIVE	288
79.5							REACTIVE	289
15.8							REACTIVE	290
63.7							REACTIVE	291
9.6							REACTIVE	292
14.4							REACTIVE	293
